# Supplementary material for: Plant Photocatalysts: Photoinduced Oxidation and Reduction Abilities of Plant Leaf Ashes under Solar Light
Source: Nanomaterials (Basel). 2023 Aug 6;13(15):2260. doi: 10.3390/nano13152260 (PMC10421452; doi:10.3390/nano13152260)
Supplement: Supplementary file 1 [file nanomaterials-13-02260-s001.zip]

Archive with 1 entries (1 files):
- nanomaterials-2488287-supplementary.pdf
